# Supplementary material for: Redetermination of junitoite, CaZn2Si2O7·H2O
Source: Acta Crystallogr Sect E Struct Rep Online. 2012 Sep 8;68(Pt 10):i73. doi: 10.1107/S1600536812037622 (PMC3470120; doi:10.1107/S1600536812037622)
Supplement: Supplementary file 1 [file e-68-00i73-sup1.cif]

##############################################################################
#                                                                            #
# This CIF contains the data in a paper accepted for publication in          #
# Acta Crystallographica Section E. It conforms to the requirements of       #
# Notes for Authors for Acta Crystallographica Section E, and has been       #
# peer reviewed under the auspices of the IUCr Commission on Journals.       #
#                                                                            #
# Full details of the Crystallographic Information File format               #
# are given in the paper "The Crystallographic Information File (CIF):       #
# a New Standard Archive File for Crystallography" by S. R. Hall, F. H.      #
# Allen and I. D. Brown [Acta Cryst. (1991), A47, 655-685].                  #
#                                                                            #
# The current version of the core CIF dictionary is obtainable from          #
# ftp://ftp.iucr.org/pub/cif_core.dic.                                       #
#                                                                            #
# Software is freely available for graphical display of the structure(s)     #
# in this CIF. For information consult the CIF software page                 #
# http://www.iucr.org/resources/cif/software.                                #
#                                                                            #
# This file may be used for bona fide research purposes within the           #
# scientific community so long as proper attribution is given to the journal # 
# article from which it was obtained.                                        #
#                                                                            #
##############################################################################
data_I
_audit_creation_method     SHELXL-97
_chemical_name_systematic
;
calcium dizinc disilicate monohydrate
;
_chemical_name_common     Junitoite
_chemical_formula_moiety     'O7 Si2 Zn2, H2 O, Ca'
_chemical_formula_sum     'Ca H2 O8 Si2 Zn2'
_chemical_formula_iupac     'Ca Zn2 Si2 O7, H2 O'
_chemical_formula_weight     357.02
_chemical_melting_point     ?
_symmetry_cell_setting     orthorhombic
_symmetry_space_group_name_H-M     'A e a 2'
_symmetry_space_group_name_Hall     'A 2 -2ac'
loop_
    _symmetry_equiv_pos_as_xyz
    'x, y, z'
    '-x, -y, z'
    'x+1/2, -y+1/2, z'
    '-x+1/2, y+1/2, z'
    'x, y+1/2, z+1/2'
    '-x, -y+1/2, z+1/2'
    'x+1/2, -y+1, z+1/2'
    '-x+1/2, y+1, z+1/2'
_cell_length_a     12.530(4)
_cell_length_b     6.3056(18)
_cell_length_c     8.562(3)
_cell_angle_alpha     90.00
_cell_angle_beta     90.00
_cell_angle_gamma     90.00
_cell_volume     676.5(3)
_cell_formula_units_Z     4
_cell_measurement_reflns_used     1387
_cell_measurement_theta_min     4.331
_cell_measurement_theta_max     33.181
_cell_measurement_temperature     293(2)
_cell_special_details     ?
_exptl_crystal_description     cuboid
_exptl_crystal_colour     colorless
_exptl_crystal_size_max     0.06
_exptl_crystal_size_mid     0.06
_exptl_crystal_size_min     0.05
_exptl_crystal_density_diffrn     3.506
_exptl_crystal_density_meas     ?
_exptl_crystal_density_method     'not measured'
_exptl_crystal_F_000     696
_exptl_absorpt_coefficient_mu     8.214
_exptl_absorpt_correction_type     multi-scan
_exptl_absorpt_process_details     '(<i>SADABS</i>; Sheldrick, 2005)'
_exptl_absorpt_correction_T_min     0.6385
_exptl_absorpt_correction_T_max     0.6842
_exptl_special_details     ?
_diffrn_ambient_temperature     293(2)
_diffrn_radiation_type     MoK\a
_diffrn_radiation_wavelength     0.71073
_diffrn_radiation_source     'fine-focus sealed tube'
_diffrn_radiation_monochromator     graphite
_diffrn_measurement_device_type     'Bruker APEXII CCD area-detector'
_diffrn_measurement_method     '\f and \w scan'
_diffrn_detector_area_resol_mean     ?
_diffrn_reflns_number     2719
_diffrn_reflns_av_R_equivalents     0.0214
_diffrn_reflns_av_sigmaI/netI     0.0328
_diffrn_reflns_theta_min     3.25
_diffrn_reflns_theta_max     33.25
_diffrn_reflns_theta_full     33.25
_diffrn_measured_fraction_theta_max     0.987
_diffrn_measured_fraction_theta_full     0.987
_diffrn_reflns_limit_h_min     -8
_diffrn_reflns_limit_h_max     19
_diffrn_reflns_limit_k_min     -9
_diffrn_reflns_limit_k_max     8
_diffrn_reflns_limit_l_min     -12
_diffrn_reflns_limit_l_max     13
_diffrn_standards_number     0
_diffrn_standards_interval_count     .
_diffrn_standards_interval_time     .
_diffrn_standards_decay_%     ?
_refine_special_details
;
Refinement of <i>F</i>^2^ against ALL reflections. The weighted <i>R</i>-factor
<i>wR</i> and goodness of fit <i>S</i> are based on <i>F</i>^2^, conventional
<i>R</i>-factors <i>R</i> are based on <i>F</i>, with <i>F</i> set to zero for
negative <i>F</i>^2^. The threshold expression of <i>F</i>^2^ >
\s(<i>F</i>^2^) is used only for calculating <i>R</i>-factors(gt) <i>etc</i>.
and is not relevant to the choice of reflections for refinement.
<i>R</i>-factors based on <i>F</i>^2^ are statistically about twice as large
as those based on <i>F</i>, and <i>R</i>- factors based on ALL data will be
even larger.
;
_reflns_number_total     1257
_reflns_number_gt     1189
_reflns_threshold_expression     I>2sigma(I)
_refine_ls_structure_factor_coef     Fsqd
_refine_ls_matrix_type     full
_refine_ls_R_factor_all     0.0189
_refine_ls_R_factor_gt     0.0173
_refine_ls_wR_factor_gt     0.0426
_refine_ls_wR_factor_ref     0.0436
_refine_ls_goodness_of_fit_ref     1.066
_refine_ls_restrained_S_all     1.066
_refine_ls_number_reflns     1257
_refine_ls_number_parameters     65
_refine_ls_number_restraints     1
_refine_ls_number_constraints     ?
_refine_ls_hydrogen_treatment     mixed
_refine_ls_weighting_scheme     calc
_refine_ls_weighting_details
         'calc w=1/[\s^2^(Fo^2^)+(0.0094P)^2^+0.0000P] where P=(Fo^2^+2Fc^2^)/3'
_atom_sites_solution_hydrogens     difmap
_atom_sites_solution_primary     direct
_atom_sites_solution_secondary     difmap
_refine_ls_shift/su_max     0.001
_refine_ls_shift/su_mean     0.000
_refine_diff_density_max     0.517
_refine_diff_density_min     -0.645
_refine_ls_extinction_method     'SHELXL97 (Sheldrick, 2008)'
_refine_ls_extinction_coef     0.0120(4)
_refine_ls_extinction_expression
                                  'Fc^*^=kFc[1+0.001xFc^2^\l^3^/sin(2\q)]^-1/4^'
_refine_ls_abs_structure_details     'Flack (1983), 580 Friedel pairs'
_refine_ls_abs_structure_Flack     0.023(12)
loop_
    _atom_type_symbol
    _atom_type_description
    _atom_type_scat_dispersion_real
    _atom_type_scat_dispersion_imag
    _atom_type_scat_source
    'H' 'H' 0.0000 0.0000
                         'International Tables Vol C Tables 4.2.6.8 and 6.1.1.4'
    'O' 'O' 0.0106 0.0060
                         'International Tables Vol C Tables 4.2.6.8 and 6.1.1.4'
    'Si' 'Si' 0.0817 0.0704
                         'International Tables Vol C Tables 4.2.6.8 and 6.1.1.4'
    'Ca' 'Ca' 0.2262 0.3064
                         'International Tables Vol C Tables 4.2.6.8 and 6.1.1.4'
    'Zn' 'Zn' 0.2839 1.4301
                         'International Tables Vol C Tables 4.2.6.8 and 6.1.1.4'
_computing_data_collection     'APEX2 (Bruker, 2004)'
_computing_cell_refinement     'SAINT (Bruker, 2004)'
_computing_data_reduction     'SAINT (Bruker, 2004)'
_computing_structure_solution     'SHELXS97 (Sheldrick, 2008)'
_computing_structure_refinement     'SHELXL97 (Sheldrick, 2008)'
_computing_molecular_graphics     'XtalDraw (Downs & Hall-Wallace, 2003)'
_computing_publication_material     'publCIF (Westrip, 2010)'
loop_
    _atom_site_type_symbol
    _atom_site_label
    _atom_site_fract_x
    _atom_site_fract_y
    _atom_site_fract_z
    _atom_site_U_iso_or_equiv
    _atom_site_adp_type
    _atom_site_calc_flag
    _atom_site_refinement_flags
    _atom_site_occupancy
    _atom_site_symmetry_multiplicity
    _atom_site_disorder_assembly
    _atom_site_disorder_group
    Ca Ca 0.0000 0.5000 0.51882(6) 0.00899(12) Uani d S 1 2 . .
    Zn Zn 0.252164(9) 0.244531(17) 0.13494(6) 0.00808(7) Uani d . 1 1 . .
    Si Si 0.11827(4) 0.00274(4) 0.39406(7) 0.00615(9) Uani d . 1 1 . .
    O O1 0.12311(9) 0.2992(2) 0.01003(15) 0.0107(3) Uani d . 1 1 . .
    O O2 0.12739(10) 0.21991(19) 0.49272(17) 0.0099(3) Uani d . 1 1 . .
    O O3 0.20596(13) -0.00482(13) 0.25347(15) 0.0101(3) Uani d . 1 1 . .
    O O4 0.0000 0.0000 0.3037(2) 0.0082(3) Uani d S 1 2 . .
    O OW5 0.0000 0.5000 0.2518(3) 0.0209(7) Uani d S 1 2 . .
    H H 0.035(3) 0.448(4) 0.200(3) 0.030 Uiso d . 1 1 . .
loop_
    _atom_site_aniso_label
    _atom_site_aniso_U_11
    _atom_site_aniso_U_22
    _atom_site_aniso_U_33
    _atom_site_aniso_U_12
    _atom_site_aniso_U_13
    _atom_site_aniso_U_23
    Ca 0.0106(2) 0.0078(2) 0.0085(2) 0.00019(13) 0.000 0.000
    Zn 0.00755(10) 0.00739(10) 0.00931(11) -0.00067(7) 0.00070(15) -0.00072(18)
    Si 0.00563(18) 0.00687(18) 0.00596(19) -0.00022(11) 0.00019(16) 0.00035(16)
    O1 0.0084(5) 0.0112(5) 0.0126(8) -0.0010(4) -0.0020(4) 0.0046(5)
    O2 0.0086(5) 0.0109(5) 0.0102(8) 0.0019(4) -0.0026(4) -0.0035(5)
    O3 0.0124(7) 0.0080(6) 0.0099(6) -0.0001(3) 0.0045(4) 0.0003(4)
    O4 0.0063(8) 0.0112(8) 0.0071(9) 0.0000(4) 0.000 0.000
    OW5 0.0272(15) 0.0278(18) 0.0076(11) 0.0100(7) 0.000 0.000
_geom_special_details
;
All e.s.d.'s (except the e.s.d. in the dihedral angle between two l.s. planes)
are estimated using the full covariance matrix. The cell e.s.d.'s are taken
into account individually in the estimation of e.s.d.'s in distances, angles
and torsion angles; correlations between e.s.d.'s in cell parameters are only
used when they are defined by crystal symmetry. An approximate (isotropic)
treatment of cell e.s.d.'s is used for estimating e.s.d.'s involving l.s.
planes.
;
loop_
    _geom_bond_atom_site_label_1
    _geom_bond_atom_site_label_2
    _geom_bond_site_symmetry_2
    _geom_bond_distance
    _geom_bond_publ_flag
    Ca OW5 . 2.286(2) ?
    Ca O2 2_565 2.3910(12) ?
    Ca O2 . 2.3910(12) ?
    Ca O1 5 2.4381(13) ?
    Ca O1 6 2.4381(13) ?
    Ca O4 5 2.439(2) ?
    Zn O2 8_544 1.9454(13) ?
    Zn O3 4 1.9501(11) ?
    Zn O3 . 1.9589(11) ?
    Zn O1 . 1.9691(13) ?
    Si O2 . 1.6130(14) ?
    Si O1 5_545 1.6239(14) ?
    Si O3 . 1.6305(16) ?
    Si O4 . 1.6719(12) ?
loop_
    _geom_angle_atom_site_label_1
    _geom_angle_atom_site_label_2
    _geom_angle_atom_site_label_3
    _geom_angle_site_symmetry_1
    _geom_angle_site_symmetry_3
    _geom_angle
    _geom_angle_publ_flag
    OW5 Ca O2 . 2_565 84.64(4) ?
    OW5 Ca O2 . . 84.64(4) ?
    O2 Ca O2 2_565 . 169.28(8) ?
    OW5 Ca O1 . 5 88.23(4) ?
    O2 Ca O1 2_565 5 81.25(6) ?
    O2 Ca O1 . 5 98.41(6) ?
    OW5 Ca O1 . 6 88.23(4) ?
    O2 Ca O1 2_565 6 98.41(6) ?
    O2 Ca O1 . 6 81.25(6) ?
    O1 Ca O1 5 6 176.46(7) ?
    OW5 Ca O4 . 5 180.0 ?
    O2 Ca O4 2_565 5 95.36(4) ?
    O2 Ca O4 . 5 95.36(4) ?
    O1 Ca O4 5 5 91.77(4) ?
    O1 Ca O4 6 5 91.77(4) ?
    O2 Zn O3 8_544 4 100.47(6) ?
    O2 Zn O3 8_544 . 119.31(6) ?
    O3 Zn O3 4 . 117.42(7) ?
    O2 Zn O1 8_544 . 108.13(8) ?
    O3 Zn O1 4 . 111.21(6) ?
    O3 Zn O1 . . 100.32(6) ?
    O2 Si O1 . 5_545 110.37(11) ?
    O2 Si O3 . . 111.33(7) ?
    O1 Si O3 5_545 . 113.77(7) ?
    O2 Si O4 . . 108.30(6) ?
    O1 Si O4 5_545 . 107.94(6) ?
    O3 Si O4 . . 104.79(10) ?
loop_
    _geom_hbond_atom_site_label_D
    _geom_hbond_atom_site_label_H
    _geom_hbond_atom_site_label_A
    _geom_hbond_site_symmetry_A
    _geom_hbond_distance_DH
    _geom_hbond_distance_HA
    _geom_hbond_distance_DA
    _geom_hbond_angle_DHA
    OW5 H O1 . 0.70(3) 2.18(2) 2.875(2) 170(3)
data_global
_journal_date_recd_electronic     2012-08-28
_journal_date_accepted     2012-08-31
_journal_name_full     'Acta Crystallographica, Section E'
_journal_year     2012
_journal_volume     68
_journal_issue     10
_journal_page_first     i73
_journal_page_last     i73
_journal_paper_category     QI
_journal_paper_doi     10.1107/S1600536812037622
_journal_coeditor_code     WM2677
_publ_contact_author_name     'Hexiong Yang'
_publ_contact_author_address
;
Department of Geosciences
University of Arizona
Tucson, AZ 85721-0041, USA
;
_publ_contact_author_email     hyang@u.arizona.edu
_publ_contact_author_fax     520-621-2672
_publ_contact_author_phone     520-621-9993
_publ_section_title
;
Redetermination of junitoite, CaZn~2~Si~2~O~7~.H~2~O
;
loop_
    _publ_author_name
    _publ_author_address
    'Hexiong Yang'
;
Department of Geosciences,
University of Arizona,
1040 E. 4th Street,
Tucson, Arizona 85721-0077, USA
;
    'Neil G. Jenkins'
;
Sabino High School,
5000 North Bowes Road,
Tucson
Arizona 85749, USA
;
    'Robert T. Downs'
;
Department of Geosciences,
University of Arizona,
1040 E. 4th Street,
Tucson, Arizona 85721-0077, USA
;
