# Supplementary material for: Redetermination of junitoite, CaZn2Si2O7·H2O
Source: Acta Crystallogr Sect E Struct Rep Online. 2012 Sep 8;68(Pt 10):i73. doi: 10.1107/S1600536812037622 (PMC3470120; doi:10.1107/S1600536812037622)
Supplement: Supplementary file 2 [file e-68-00i73-Isup2.hkl]

# 
# h,k,l, Fc-squared, Fo-squared, sigma(Fo-squared) and status flag 
# 
data_I
_shelx_title ' juni in Aba2' 
_shelx_refln_list_code          4 
_shelx_F_calc_maximum      343.69 
_exptl_crystal_F_000       696.00 
_reflns_d_resolution_high  0.6482 
 
loop_ 
 _symmetry_equiv_pos_as_xyz 
 'x, y, z' 
 '-x, -y, z' 
 'x+1/2, -y+1/2, z' 
 '-x+1/2, y+1/2, z' 
 'x, y+1/2, z+1/2' 
 '-x, -y+1/2, z+1/2' 
 'x+1/2, -y+1, z+1/2' 
 '-x+1/2, y+1, z+1/2' 
 
_cell_length_a    12.5302 
_cell_length_b     6.3056 
_cell_length_c     8.5617 
_cell_angle_alpha  90.000 
_cell_angle_beta   90.000 
_cell_angle_gamma  90.000 
 
_shelx_F_squared_multiplier     1.000 
 
loop_ 
 _refln_index_h 
 _refln_index_k 
 _refln_index_l 
 _refln_F_squared_calc 
 _refln_F_squared_meas 
 _refln_F_squared_sigma 
 _refln_observed_status 
   6   0 -12     5299.08     5283.48    227.24 o 
   4   2 -12    10381.57    10885.37    442.16 o 
   5   2 -12        7.81        4.33     19.93 o 
   6   2 -12     1450.04     1490.92     82.59 o 
   2   1 -11      128.82      104.00     21.67 o 
   3   1 -11      675.74      614.46     43.39 o 
   4   1 -11       10.39       18.22     11.93 o 
   5   1 -11      419.78      440.88     42.50 o 
   6   1 -11      147.44      166.01     18.07 o 
   7   1 -11     2292.71     2268.36     77.32 o 
   8   1 -11       50.80       41.15     14.39 o 
   9   1 -11     1727.72     1719.88     63.05 o 
  10   1 -11      108.45      122.48     18.07 o 
   2   3 -11       26.76       59.78     20.79 o 
   3   3 -11      340.19      369.38     39.02 o 
   4   3 -11        8.25        6.93     18.19 o 
   5   3 -11      101.02      107.45     24.26 o 
   6   3 -11       84.47       95.32     24.26 o 
   7   3 -11     2045.26     1977.47     70.49 o 
   8   3 -11       50.93       49.32     15.00 o 
   2   5 -11       29.58       18.19     20.79 o 
   3   5 -11      631.64      719.28     53.79 o 
   2   0 -10     5847.21     6113.27    261.54 o 
   4   0 -10    16977.78    17649.99    695.16 o 
   6   0 -10     2841.18     2777.76    125.71 o 
   8   0 -10     5490.33     5431.47    228.43 o 
  10   0 -10     3005.87     2826.13    129.17 o 
  12   0 -10     7301.38     7257.60    300.53 o 
   0   2 -10     6388.52     6669.42    274.18 o 
   1   2 -10        5.22        7.80     13.86 o 
   2   2 -10     8082.72     8413.96    320.55 o 
   3   2 -10       77.61       57.19     19.06 o 
   4   2 -10     1620.04     1620.49     58.14 o 
   5   2 -10       70.94       65.91     13.16 o 
   6   2 -10     8479.49     8591.70    247.01 o 
   7   2 -10        5.45        2.17     10.41 o 
   8   2 -10     5490.12     5482.69    163.66 o 
   9   2 -10        9.43        6.37     11.22 o 
  10   2 -10     3965.75     3946.77    122.47 o 
  11   2 -10       45.43       46.01     14.31 o 
   0   4 -10     3837.87     3939.84    158.36 o 
   1   4 -10       73.16       64.12     19.93 o 
   2   4 -10     3964.57     4080.94    188.16 o 
   3   4 -10      168.08      166.41     26.87 o 
   4   4 -10    11464.65    12122.07    490.19 o 
   5   4 -10      152.81      153.40     26.00 o 
   6   4 -10     1921.86     1911.59     96.62 o 
   7   4 -10       57.39       54.59     14.70 o 
   8   4 -10     3471.46     3434.75    109.34 o 
   9   4 -10       13.76        7.36     12.87 o 
   1   6 -10       26.16       32.92     20.79 o 
   2   6 -10     4338.25     4521.57    189.93 o 
   3   6 -10      265.31      276.54     35.54 o 
   4   6 -10      771.98      773.32     53.81 o 
   1   1  -9      430.08      457.79     19.34 o 
   2   1  -9       88.68       95.29     11.94 o 
   3   1  -9     1903.44     1905.89     61.00 o 
   4   1  -9       23.99       25.85      9.48 o 
   5   1  -9     3067.23     2940.70     90.86 o 
   6   1  -9      313.42      298.64     20.53 o 
   7   1  -9       80.71       82.83     13.16 o 
   8   1  -9       72.53       69.28     12.55 o 
   9   1  -9      581.40      523.39     27.61 o 
  10   1  -9       11.70        3.90     10.41 o 
  11   1  -9      678.88      640.79     32.11 o 
  12   1  -9       92.82      106.55     15.62 o 
  13   1  -9     1381.23     1313.42     50.07 o 
   1   3  -9       77.14       68.09     12.46 o 
   2   3  -9       51.79       17.33     13.86 o 
   3   3  -9      691.66      705.73     45.14 o 
   4   3  -9       15.07        1.73     10.40 o 
   5   3  -9     1547.53     1606.42     56.59 o 
   6   3  -9      142.17      152.65     16.84 o 
   7   3  -9       79.96       58.55     12.87 o 
   8   3  -9       56.23       56.77     13.16 o 
   9   3  -9      214.15      209.45     19.61 o 
  10   3  -9        9.58       19.15     11.93 o 
  11   3  -9      195.87      174.83     26.87 o 
  12   3  -9       97.89       83.77     15.54 o 
   1   5  -9      526.82      541.15     31.88 o 
   2   5  -9       48.50       37.26     18.20 o 
   3   5  -9     1788.41     1726.76     87.90 o 
   4   5  -9       13.70       -8.66     14.73 o 
   5   5  -9     2517.18     2521.41    118.57 o 
   6   5  -9       90.38       86.65     21.66 o 
   7   5  -9      111.20       91.86     23.40 o 
   8   5  -9       60.41       62.16     15.32 o 
   9   5  -9      615.81      630.62     36.01 o 
  10   5  -9       87.41       99.65     22.53 o 
   1   7  -9       41.23       13.86     19.93 o 
   2   7  -9        4.02       -1.73     20.79 o 
   0   0  -8    50306.88    49114.28   1895.35 o 
   2   0  -8     8270.78     8135.77    224.14 o 
   4   0  -8     4966.04     5004.10    212.17 o 
   6   0  -8     6045.90     6113.40    248.88 o 
   8   0  -8    24577.69    23795.32    927.64 o 
  10   0  -8     1551.19     1543.45     75.69 o 
  12   0  -8     1208.65     1237.53     65.18 o 
  14   0  -8     2481.07     2464.83    113.31 o 
   0   2  -8     3994.59     3856.68     99.61 o 
   1   2  -8       21.61        6.79      6.16 o 
   2   2  -8    14059.70    14062.58    325.36 o 
   3   2  -8       73.61       82.17     11.03 o 
   4   2  -8     6361.13     6684.65    195.24 o 
   5   2  -8       79.70       68.99     10.71 o 
   6   2  -8    11108.77    11265.37    316.38 o 
   7   2  -8       15.60        3.34      8.25 o 
   8   2  -8     4783.49     4846.92    142.49 o 
   9   2  -8       30.57       33.84     10.20 o 
  10   2  -8    12928.71    12767.90    358.24 o 
  11   2  -8       44.41       66.91     16.46 o 
  12   2  -8     4039.90     3994.96    120.97 o 
  13   2  -8       38.04       38.58     12.21 o 
  14   2  -8     4179.69     4276.15    144.38 o 
   0   4  -8    27750.78    28490.65   1081.02 o 
   1   4  -8       98.82      112.27     14.39 o 
   2   4  -8     5144.22     5027.00    188.60 o 
   3   4  -8      378.44      357.33     33.82 o 
   4   4  -8     4525.88     4512.50    185.14 o 
   5   4  -8      239.07      257.92     45.08 o 
   6   4  -8     3845.44     3868.91    178.60 o 
   7   4  -8       45.95       42.68     11.94 o 
   8   4  -8    14386.01    14609.36    409.55 o 
   9   4  -8       36.32       42.28     12.21 o 
  10   4  -8     1108.16     1077.20     42.95 o 
  11   4  -8      188.86      184.50     18.11 o 
  12   4  -8     1375.50     1347.72     50.91 o 
  13   4  -8       65.98       71.40     14.56 o 
   1   6  -8      156.98      149.40     17.77 o 
   2   6  -8     6362.73     6234.75    192.68 o 
   3   6  -8      159.90      175.94     26.00 o 
   4   6  -8     4358.51     4479.28    203.21 o 
   5   6  -8      191.73      185.49     28.60 o 
   6   6  -8     5181.86     5090.84    216.72 o 
   7   6  -8      142.39      131.73     24.27 o 
   8   6  -8     1668.71     1570.93     80.90 o 
   9   6  -8      185.87      166.17     18.88 o 
   1   1  -7      741.83      730.87     19.20 o 
   2   1  -7      227.22      243.18     10.51 o 
   3   1  -7     8450.37     8346.57    194.12 o 
   4   1  -7       59.18       49.77      8.58 o 
   5   1  -7     4978.61     4788.43    141.45 o 
   6   1  -7      100.73       93.10     15.17 o 
   7   1  -7      999.75      985.58     35.65 o 
   8   1  -7       63.01       51.54      9.48 o 
   9   1  -7      753.83      735.11     29.47 o 
  10   1  -7      291.65      282.87     22.54 o 
  11   1  -7     1937.40     1844.76     60.66 o 
  12   1  -7      215.37      210.17     16.85 o 
  13   1  -7     3864.07     3916.06    117.55 o 
  14   1  -7      117.64      109.89     14.09 o 
  15   1  -7      272.55      274.10     19.92 o 
  16   1  -7       81.17       64.84     12.82 o 
   1   3  -7     1879.26     1889.75     48.47 o 
   2   3  -7      148.96      161.78     11.57 o 
   3   3  -7     5261.40     5347.04    127.21 o 
   4   3  -7       39.96       34.10      6.59 o 
   5   3  -7     2747.30     2663.87     63.38 o 
   6   3  -7       84.25       89.94     11.64 o 
   7   3  -7     1579.87     1552.02     52.93 o 
   8   3  -7       61.19       48.99     10.71 o 
   9   3  -7     1467.45     1450.66     63.07 o 
  10   3  -7      239.64      231.06     18.01 o 
  11   3  -7     1216.92     1230.58     44.81 o 
  12   3  -7      162.64      177.16     16.51 o 
  13   3  -7     2528.76     2488.51     79.74 o 
  14   3  -7       68.43       71.83     12.91 o 
  15   3  -7      510.21      545.57     37.30 o 
   1   5  -7      104.44      125.62     42.03 o 
   2   5  -7       57.60       82.77     12.87 o 
   3   5  -7     4838.48     4882.16    145.32 o 
   4   5  -7       33.43       22.53     14.73 o 
   5   5  -7     3337.15     3474.31    107.27 o 
   6   5  -7       32.70       40.33     17.76 o 
   7   5  -7      350.08      343.07     16.62 o 
   8   5  -7       39.97       44.64     12.21 o 
   9   5  -7      229.20      208.32     18.63 o 
  10   5  -7      161.66      163.49     17.65 o 
  11   5  -7     1599.35     1485.51     54.03 o 
  12   5  -7      113.84       97.30     15.40 o 
   1   7  -7      936.61     1000.35     42.06 o 
   2   7  -7       62.12       80.48     15.32 o 
   3   7  -7     2127.80     2079.84    104.51 o 
   4   7  -7        8.33       21.66     18.19 o 
   5   7  -7     1149.24     1133.78     66.03 o 
   6   7  -7       10.44       19.93     17.33 o 
   7   7  -7      777.55      841.07     54.68 o 
   8   7  -7       28.31       21.66     18.19 o 
   0   0  -6     8554.48     8760.99    360.47 o 
   2   0  -6    23596.79    23397.39    624.01 o 
   4   0  -6    27089.85    26779.04    560.39 o 
   6   0  -6    13227.25    13092.46    506.88 o 
   8   0  -6     6994.79     6799.60    271.35 o 
  10   0  -6    13854.06    13932.06    546.13 o 
  12   0  -6    10938.00    10662.66    422.26 o 
  14   0  -6     3081.01     2875.74    124.88 o 
  16   0  -6     2072.18     2146.33     97.52 o 
   0   2  -6    43608.39    44457.57   1234.45 o 
   1   2  -6      153.82      152.35      7.88 o 
   2   2  -6    16759.41    16814.77    291.54 o 
   3   2  -6       83.14       88.24      6.33 o 
   4   2  -6     9661.47     9351.08    160.86 o 
   5   2  -6       42.53       49.42      8.58 o 
   6   2  -6    14043.34    14137.09    396.98 o 
   7   2  -6       86.02       82.02     11.70 o 
   8   2  -6    21917.38    21953.75    604.08 o 
   9   2  -6       76.96       77.36     10.36 o 
  10   2  -6     4777.13     4523.03    131.71 o 
  11   2  -6       33.38       38.34      9.75 o 
  12   2  -6     5789.78     5683.02    163.65 o 
  13   2  -6        8.10       11.95      8.74 o 
  14   2  -6     5943.96     5908.81    170.98 o 
  15   2  -6       31.87       26.28     10.82 o 
  16   2  -6     6618.45     6504.28    187.28 o 
   0   4  -6     4113.47     4111.96    173.93 o 
   1   4  -6      461.63      498.75     19.15 o 
   2   4  -6    13727.38    13934.62    303.59 o 
   3   4  -6       55.04       41.09      7.47 o 
   4   4  -6    16725.65    16962.04    385.52 o 
   5   4  -6       62.72       65.76      7.52 o 
   6   4  -6     8357.31     8467.98    182.59 o 
   7   4  -6      355.11      354.39     14.60 o 
   8   4  -6     3519.90     3416.55    103.33 o 
   9   4  -6      253.78      259.84     22.11 o 
  10   4  -6     9072.42     9156.58    259.83 o 
  11   4  -6       35.74       48.40     11.22 o 
  12   4  -6     7756.24     7605.69    217.98 o 
  13   4  -6       36.19       22.91     10.83 o 
  14   4  -6     2390.30     2331.80    111.54 o 
  15   4  -6      123.46      115.66     14.56 o 
   0   6  -6    15574.04    16032.26    628.13 o 
   1   6  -6      369.28      416.36     25.12 o 
   2   6  -6     6153.11     6068.75    241.46 o 
   3   6  -6      266.72      298.45     22.07 o 
   4   6  -6     2908.85     2806.85     79.88 o 
   5   6  -6      171.35      131.75     21.67 o 
   6   6  -6     5819.58     5781.19    173.86 o 
   7   6  -6      230.70      226.17     19.24 o 
   8   6  -6     9883.78    10215.03    221.84 o 
   9   6  -6      239.93      223.80     13.11 o 
  10   6  -6     2069.70     2085.94    188.96 o 
  11   6  -6      136.56      126.01     16.24 o 
  12   6  -6     2279.21     2261.77     75.22 o 
   0   8  -6     1182.72     1160.79     65.16 o 
   1   8  -6      445.10      451.63     30.35 o 
   2   8  -6     4514.20     4433.36    131.60 o 
   3   8  -6      127.67      142.13     26.87 o 
   4   8  -6     5885.33     5901.28    260.05 o 
   5   8  -6      126.51      136.93     25.13 o 
   6   8  -6     3091.72     2906.02    133.52 o 
   1   1  -5     3199.08     3224.97     55.80 o 
   2   1  -5      322.07      314.96      7.58 o 
   3   1  -5       51.59       58.53      7.25 o 
   4   1  -5       46.87       37.30      6.55 o 
   5   1  -5     2276.00     2118.67     55.04 o 
   6   1  -5       38.28       46.06      7.03 o 
   7   1  -5     1799.53     1729.52     52.74 o 
   8   1  -5      205.30      218.23     16.47 o 
   9   1  -5     2847.08     2840.48    147.84 o 
  10   1  -5      418.88      414.25     18.99 o 
  11   1  -5      129.78      124.80     11.33 o 
  12   1  -5      179.54      160.74     12.87 o 
  13   1  -5      424.93      403.73     19.87 o 
  14   1  -5       96.12      109.44     12.21 o 
  15   1  -5      327.43      345.43     20.12 o 
  16   1  -5      256.53      299.66     23.41 o 
  17   1  -5     1202.57     1198.05     41.72 o 
   1   3  -5     6501.16     6577.11     99.55 o 
   2   3  -5      217.07      223.94      6.99 o 
   3   3  -5      936.57      904.65     21.68 o 
   4   3  -5       62.28       65.07      7.38 o 
   5   3  -5     2889.49     2821.18     57.98 o 
   6   3  -5      119.79      125.74      7.86 o 
   7   3  -5     3343.24     3266.62     97.27 o 
   8   3  -5      144.06      141.20     12.21 o 
   9   3  -5     4367.10     4339.22    126.35 o 
  10   3  -5      285.10      280.08     28.18 o 
  11   3  -5      136.69      165.52     15.60 o 
  12   3  -5      136.47      135.51     16.47 o 
  13   3  -5      963.31      980.63     36.35 o 
  14   3  -5      149.85      151.58     13.74 o 
  15   3  -5      830.22      802.39     31.64 o 
  16   3  -5      147.28      188.46     23.83 o 
   1   5  -5      959.00      921.34     35.03 o 
   2   5  -5       10.51       21.59      6.96 o 
   3   5  -5       95.48       86.07     10.48 o 
   4   5  -5       13.88       15.10      7.16 o 
   5   5  -5     1066.88     1091.57     47.77 o 
   6   5  -5       60.71       61.00      7.86 o 
   7   5  -5      432.20      482.18     17.43 o 
   8   5  -5       75.06       79.32      8.08 o 
   9   5  -5     1060.84     1015.42     38.58 o 
  10   5  -5       69.04       72.06     12.28 o 
  11   5  -5      258.14      231.05     17.71 o 
  12   5  -5      131.60      134.55     16.47 o 
  13   5  -5      172.22      190.53     16.82 o 
  14   5  -5      138.93      139.26     14.42 o 
   1   7  -5     2676.14     2549.33     84.18 o 
   2   7  -5      122.04      124.30     16.16 o 
   3   7  -5      313.35      320.78     35.98 o 
   4   7  -5       32.90       43.10     12.21 o 
   5   7  -5     1121.43     1100.01     62.56 o 
   6   7  -5      223.88      267.86     29.47 o 
   8   7  -5       39.94       59.05     13.53 o 
   9   7  -5     1971.62     1967.02     49.98 o 
  10   7  -5       79.48       67.44     16.90 o 
  11   7  -5      137.27      137.22     16.90 o 
   0   0  -4     3320.60     2848.35    134.54 o 
   2   0  -4    46418.12    46497.21    978.39 o 
   4   0  -4     9349.47     9260.64    338.40 o 
   6   0  -4    49640.72    50544.47   1945.83 o 
   8   0  -4    10199.79    10066.39    393.75 o 
  10   0  -4    21416.27    21507.41    833.03 o 
  12   0  -4     5253.42     5406.61    216.55 o 
  14   0  -4    18134.52    18174.36    707.19 o 
  16   0  -4     2298.02     2287.48     98.47 o 
  18   0  -4     3148.81     3110.78    130.05 o 
   0   2  -4    21752.88    21968.96    462.95 o 
   1   2  -4      387.86      389.24      9.52 o 
   2   2  -4    16468.54    16966.47    351.43 o 
   3   2  -4       38.23       40.72      4.14 o 
   4   2  -4   107637.84   113647.31   3683.76 o 
   5   2  -4       45.70       45.98      5.75 o 
   6   2  -4     5400.24     5168.25    144.10 o 
   7   2  -4      243.17      252.03     13.94 o 
   8   2  -4     5430.74     5312.24    150.29 o 
   9   2  -4       74.00       75.85      8.51 o 
  10   2  -4     4888.78     4780.06    136.30 o 
  11   2  -4        5.63        8.91      6.24 o 
  12   2  -4    26929.46    26820.53    734.77 o 
  13   2  -4       13.47       16.46     13.00 o 
  14   2  -4      929.87      992.16     38.22 o 
  15   2  -4       76.30       62.96     10.83 o 
  16   2  -4     2046.46     2048.70     63.55 o 
  17   2  -4       13.53       10.00      6.93 o 
   0   4  -4     7886.96     7986.16    228.68 o 
   1   4  -4      313.92      305.79     12.28 o 
   2   4  -4    23175.05    23244.65    432.06 o 
   3   4  -4      174.38      163.42      8.17 o 
   4   4  -4     2885.76     2905.96     66.08 o 
   5   4  -4      243.05      250.78      9.97 o 
   6   4  -4    27361.03    27848.55    515.19 o 
   7   4  -4      264.34      261.88     11.63 o 
   8   4  -4     9325.62     9525.13    203.73 o 
   9   4  -4      241.81      231.71     21.67 o 
  10   4  -4    12927.86    12588.56    350.18 o 
  11   4  -4       97.93      100.72     11.66 o 
  12   4  -4     2388.96     2284.08     71.05 o 
  13   4  -4      137.41      125.42     12.18 o 
  14   4  -4    12915.43    12862.74    513.36 o 
  15   4  -4       92.93      106.90     21.23 o 
  16   4  -4     2275.68     2161.10    103.66 o 
   0   6  -4    10186.40     9924.05    397.50 o 
   1   6  -4      657.97      667.42     29.77 o 
   2   6  -4     5555.40     5470.04    153.25 o 
   3   6  -4      286.62      274.52     38.59 o 
   4   6  -4    27649.78    27129.65    617.59 o 
   5   6  -4      261.82      261.85     15.50 o 
   6   6  -4     2131.13     2211.54    189.14 o 
   7   6  -4      487.64      521.34     19.23 o 
   8   6  -4     4205.56     4273.74    115.56 o 
   9   6  -4      175.54      191.06     11.38 o 
  10   6  -4     1960.03     2020.15     66.90 o 
  11   6  -4       65.64       70.57     16.03 o 
  12   6  -4     9781.78     9997.93    283.41 o 
  13   6  -4      103.08       93.54     13.43 o 
   0   8  -4     4253.79     4315.69    184.78 o 
   1   8  -4      130.60      151.33     17.77 o 
   2   8  -4     6222.01     6261.66    186.97 o 
   3   8  -4      434.87      490.62     30.24 o 
   4   8  -4      519.78      479.84     28.34 o 
   5   8  -4      478.98      446.70     39.03 o 
   6   8  -4     8323.72     8320.51    338.55 o 
   7   8  -4      142.64      149.06     24.27 o 
   8   8  -4     4563.42     4210.79    179.54 o 
   9   8  -4      186.59      182.01     24.27 o 
   1   1  -3    11915.47    11667.31    175.98 o 
   2   1  -3      151.62      162.76      5.90 o 
   3   1  -3     4157.69     4372.10     84.35 o 
   4   1  -3       41.13       14.73      7.37 o 
   5   1  -3     6003.63     6327.38    186.16 o 
   6   1  -3      388.82      395.22     20.83 o 
   7   1  -3     7023.52     6919.70    192.17 o 
   8   1  -3      360.60      337.81     14.75 o 
   9   1  -3     5177.92     4992.28    140.27 o 
  10   1  -3      156.98      159.41     10.37 o 
  11   1  -3     1023.32     1005.49     33.13 o 
  12   1  -3      170.41      185.06     11.85 o 
  13   1  -3      815.81      821.78     28.78 o 
  14   1  -3      343.46      334.98     16.42 o 
  15   1  -3      554.32      534.17     22.99 o 
  16   1  -3      350.51      354.33     17.08 o 
  17   1  -3     2463.34     2405.60     71.09 o 
  18   1  -3      158.47      192.40     20.80 o 
   1   3  -3    14349.64    14564.28    283.24 o 
   2   3  -3       19.52       16.97      3.66 o 
   3   3  -3      137.99      130.55      7.25 o 
   4   3  -3       49.31       39.87      4.76 o 
   5   3  -3     2803.70     2794.77     54.84 o 
   6   3  -3      383.24      387.09     11.19 o 
   7   3  -3     8181.31     8212.56    176.25 o 
   8   3  -3      248.60      236.58     13.32 o 
   9   3  -3     6953.23     6777.58    190.01 o 
  10   3  -3      113.14      111.01      9.58 o 
  11   3  -3      207.34      201.57     12.66 o 
  12   3  -3      114.81      141.63     10.74 o 
  13   3  -3      392.64      401.63     18.10 o 
  14   3  -3      294.94      291.50     33.38 o 
  15   3  -3     1360.58     1360.61     69.55 o 
  16   3  -3      248.53      260.93     27.74 o 
  17   3  -3     3033.46     2942.67    130.03 o 
   1   5  -3     2574.62     2642.21     65.96 o 
   2   5  -3       62.56       60.85      7.63 o 
   3   5  -3     2088.11     2054.40     52.24 o 
   4   5  -3       19.59       15.76      4.62 o 
   5   5  -3     3384.35     3322.62     65.68 o 
   6   5  -3      210.34      218.14      9.96 o 
   7   5  -3     2262.64     2317.13     54.94 o 
   8   5  -3      110.59      120.76      8.41 o 
   9   5  -3     1921.04     1956.75     46.61 o 
  10   5  -3       12.47        9.04      8.32 o 
  11   5  -3     1070.20     1051.33     57.35 o 
  12   5  -3      131.80      144.85     13.87 o 
  13   5  -3     1010.06      995.97     36.10 o 
  14   5  -3      267.71      285.99     15.93 o 
  15   5  -3      100.70       71.92     21.66 o 
   1   7  -3     3912.47     3792.84    115.49 o 
   2   7  -3      143.99      151.62     16.90 o 
   3   7  -3       31.20       51.24     27.73 o 
   4   7  -3       23.34       29.83     10.71 o 
   5   7  -3      807.18      843.97     79.01 o 
   6   7  -3      212.57      227.41     18.27 o 
   7   7  -3     3003.82     3018.76    139.72 o 
   8   7  -3       78.81       63.73     13.59 o 
   9   7  -3     2785.86     2891.91     81.75 o 
  10   7  -3      105.42      113.78     18.63 o 
  11   7  -3       93.11       80.46     13.74 o 
  12   7  -3       60.71       65.51     12.47 o 
   1   9  -3      939.72      928.10     42.37 o 
   2   9  -3       22.62       25.03     14.31 o 
   3   9  -3      480.00      474.12     31.12 o 
   4   9  -3        3.91       18.19     17.33 o 
   5   9  -3      989.85     1055.09     59.92 o 
   0   0  -2    21341.51    21752.78    783.84 o 
   2   0  -2    51539.90    54133.59   1845.00 o 
   4   0  -2    83856.06    93102.45   3594.82 o 
   6   0  -2    24242.28    24720.68    952.38 o 
   8   0  -2    16583.30    17413.24    475.55 o 
  10   0  -2    20749.33    20977.04    810.43 o 
  12   0  -2    20355.24    20915.95    809.11 o 
  14   0  -2     4330.80     4118.53    164.92 o 
  16   0  -2     4001.45     3933.42    158.46 o 
  18   0  -2     6124.96     6125.43    239.14 o 
   0   2  -2    78002.09    70584.80   1907.68 o 
   1   2  -2       77.43       53.73      5.32 o 
   2   2  -2    34659.53    35045.62    723.39 o 
   3   2  -2      367.89      359.64      9.89 o 
   4   2  -2    15163.91    15920.19    305.51 o 
   5   2  -2      205.36      196.13      6.67 o 
   6   2  -2    29454.79    30826.42    673.27 o 
   7   2  -2       81.31       73.20      7.46 o 
   8   2  -2    35019.50    37161.33    826.69 o 
   9   2  -2       47.95       48.57      4.55 o 
  10   2  -2     8759.72     8917.27    246.94 o 
  11   2  -2      108.46      110.66      8.50 o 
  12   2  -2     5806.10     5756.50    161.49 o 
  13   2  -2       49.58       56.53      7.80 o 
  14   2  -2    10362.32    10567.38    418.06 o 
  15   2  -2       15.31       10.40     11.26 o 
  16   2  -2     8253.44     8042.28    322.01 o 
  17   2  -2       12.86       14.73     13.00 o 
  18   2  -2     1780.85     1639.19     76.56 o 
   0   4  -2     7984.95     7485.64    204.11 o 
   1   4  -2      480.08      475.89     14.30 o 
   2   4  -2    23739.66    23013.45    524.02 o 
   3   4  -2      356.38      343.84     13.65 o 
   4   4  -2    37416.43    36774.22    824.42 o 
   5   4  -2      363.58      356.18     11.53 o 
   6   4  -2    12494.72    12453.79    234.46 o 
   7   4  -2      304.25      308.09     10.63 o 
   8   4  -2     6866.01     6913.45    148.59 o 
   9   4  -2      182.08      164.07     11.39 o 
  10   4  -2    12584.07    12692.41    351.82 o 
  11   4  -2      150.93      149.00     11.15 o 
  12   4  -2    13440.01    13453.96    372.41 o 
  13   4  -2      128.85      147.33     21.67 o 
  14   4  -2     2833.26     2629.68    118.70 o 
  15   4  -2      109.97       98.79     20.80 o 
  16   4  -2     2360.84     2153.11    101.08 o 
  17   4  -2       41.45       55.45     17.33 o 
   0   6  -2    20981.59    20528.85    785.87 o 
   1   6  -2      275.54      289.78     18.98 o 
   2   6  -2    10698.86    10605.65    234.52 o 
   3   6  -2      698.36      694.18     23.70 o 
   4   6  -2     3336.19     3352.81     83.39 o 
   5   6  -2      549.52      581.93     21.70 o 
   6   6  -2    10343.92    10345.40    196.96 o 
   7   6  -2      172.53      168.04     13.31 o 
   8   6  -2    13775.46    13517.58    288.51 o 
   9   6  -2      180.54      190.12     10.64 o 
  10   6  -2     3741.89     3753.24    100.90 o 
  11   6  -2      343.47      334.71     34.69 o 
  12   6  -2     1887.66     1928.12     62.21 o 
  13   6  -2      208.61      206.52     14.38 o 
  14   6  -2     5003.52     4647.56    200.77 o 
   0   8  -2     1518.54     1530.04     80.02 o 
   1   8  -2      474.42      522.28     42.50 o 
   2   8  -2     5655.35     5661.05    173.09 o 
   3   8  -2      300.58      297.39     23.20 o 
   4   8  -2     9951.88    10156.22    284.57 o 
   5   8  -2      312.72      304.33     31.21 o 
   6   8  -2     3259.33     3041.44    134.52 o 
   7   8  -2      397.69      343.42     31.22 o 
   8   8  -2     1540.67     1443.58     71.31 o 
   9   8  -2      288.07      251.67     21.04 o 
  10   8  -2     4064.45     4500.28    199.43 o 
   1   1  -1     3737.49     3965.73     92.96 o 
   2   1  -1       48.24       35.79      4.85 o 
   3   1  -1    16830.29    17785.88    374.63 o 
   4   1  -1      242.41      216.01      9.76 o 
   5   1  -1    11566.65    12391.87    276.19 o 
   6   1  -1      288.54      302.17     17.83 o 
   7   1  -1       61.93       50.07      5.88 o 
   8   1  -1      182.58      183.19      7.21 o 
   9   1  -1     2892.59     2952.42     67.99 o 
  10   1  -1      267.81      286.69      9.55 o 
  11   1  -1     2248.85     2335.03     54.42 o 
  12   1  -1      428.79      442.45     13.01 o 
  13   1  -1     4425.91     4517.16    126.64 o 
  14   1  -1      300.38      332.97     23.41 o 
  15   1  -1      474.85      446.76     27.76 o 
  16   1  -1      153.55      139.54     16.47 o 
  17   1  -1      290.48      258.36     20.81 o 
  18   1  -1      204.72      198.49     17.34 o 
  19   1  -1      428.65      401.53     23.42 o 
   1   3  -1     3745.59     3998.19     93.81 o 
   2   3  -1       92.67       96.65      7.97 o 
   3   3  -1     4053.67     3932.25     89.17 o 
   4   3  -1       81.25       76.70      9.70 o 
   5   3  -1     2686.25     2714.87     48.06 o 
   6   3  -1       62.91       65.63      3.98 o 
   7   3  -1     1114.32     1132.85     24.68 o 
   8   3  -1      112.69      128.41     15.70 o 
   9   3  -1     2432.11     2492.01     63.47 o 
  10   3  -1      259.39      275.06     13.12 o 
  11   3  -1      479.62      568.34     34.71 o 
  12   3  -1      337.88      280.12     25.15 o 
  13   3  -1     2167.35     2184.69     97.64 o 
  14   3  -1      189.51      208.03     23.40 o 
  15   3  -1      712.17      689.18     41.66 o 
  16   3  -1      182.09      176.82     21.67 o 
  17   3  -1      266.43      278.28     27.74 o 
  18   3  -1      212.62      213.23     24.27 o 
   1   5  -1     1796.22     1784.65     40.76 o 
   2   5  -1      294.09      271.97     16.56 o 
   3   5  -1     7558.55     7466.19    210.71 o 
   4   5  -1       77.11       75.30      7.88 o 
   5   5  -1     6778.51     6599.41    154.50 o 
   6   5  -1      184.52      175.14      8.84 o 
   7   5  -1       79.74       69.16      6.07 o 
   8   5  -1      117.91      118.34      7.95 o 
   9   5  -1     1779.23     1772.82     42.09 o 
  10   5  -1      361.27      349.51     32.09 o 
  11   5  -1     2350.98     2334.51     71.14 o 
  12   5  -1      144.12      142.00     12.13 o 
  13   5  -1     3406.29     3485.72    152.96 o 
  14   5  -1       95.77       97.06     21.66 o 
  15   5  -1      277.50      312.97     33.81 o 
  16   5  -1      106.38      113.52     23.40 o 
   1   7  -1     1005.22      974.07     55.61 o 
   2   7  -1       74.80       93.59     18.20 o 
   3   7  -1     1055.14     1054.11     54.75 o 
   4   7  -1       14.29        0.98      9.48 o 
   5   7  -1     1080.59     1116.95     42.06 o 
   6   7  -1        4.35        8.66      8.95 o 
   7   7  -1      446.61      457.43     18.03 o 
   8   7  -1       42.57       42.05      7.62 o 
   9   7  -1     1048.86     1030.96     34.54 o 
  10   7  -1      170.91      176.13     21.82 o 
  11   7  -1      130.26      107.46     24.27 o 
  12   7  -1       99.99      103.73     22.53 o 
  13   7  -1      907.61      917.70     60.78 o 
   1   9  -1      360.97      414.38     29.43 o 
   2   9  -1      123.97      142.51     18.88 o 
   3   9  -1     1776.12     1896.27     68.50 o 
   4   9  -1       20.10        6.27     16.89 o 
   5   9  -1     1571.52     1456.62     75.66 o 
   6   9  -1       94.93       72.79     19.93 o 
   7   9  -1       25.84       40.72     17.33 o 
   2   0   0    18047.70    19790.94    764.39 o 
   4   0   0    25250.97    25368.78    694.41 o 
   6   0   0    10686.17    10677.54    291.42 o 
   8   0   0   102647.68   105986.05   6850.16 o 
  10   0   0     1175.61     1224.28     36.00 o 
  12   0   0     3611.09     3733.62    148.19 o 
  14   0   0     4237.37     4394.61    173.68 o 
   0   2   0     1953.91     2098.81     62.71 o 
   1   2   0       33.92       20.23      3.65 o 
   2   2   0    75643.04    65098.20   1448.34 o 
   3   2   0      314.32      323.44     10.45 o 
   4   2   0     5399.06     4825.25     82.83 o 
   5   2   0      180.84      200.12      5.79 o 
   6   2   0    50775.58    52017.35   1333.96 o 
   7   2   0       53.29       56.74      4.19 o 
   8   2   0     6835.11     6956.37    275.65 o 
   9   2   0       83.48       93.60     12.13 o 
  10   2   0    43519.25    44710.36   1724.27 o 
  11   2   0      107.51      110.07     14.73 o 
  12   2   0     7408.62     7439.59    295.31 o 
  13   2   0       61.16       45.93     12.13 o 
  14   2   0    10777.66    10864.23    427.64 o 
  15   2   0        8.83        0.00     11.26 o 
  16   2   0     1343.41     1311.91     62.60 o 
  17   2   0       21.10       32.92     13.00 o 
  18   2   0     9908.97     9876.70    390.24 o 
   0   4   0   118120.31   100256.37   6930.35 o 
   1   4   0      288.47      301.07     10.40 o 
   2   4   0    10168.87     9826.10    222.84 o 
   3   4   0      977.37      961.37     26.60 o 
   4   4   0    17407.75    17530.23    393.86 o 
   5   4   0      565.77      577.18     26.92 o 
   6   4   0     6984.25     6968.40    150.50 o 
   7   4   0       57.14       67.67      5.15 o 
   8   4   0    46492.70    48570.87   1014.46 o 
   9   4   0      104.98      100.31     16.03 o 
  10   4   0      834.16      848.68     46.04 o 
  11   4   0      364.06      331.31     27.75 o 
  12   4   0     3718.95     3555.98    151.49 o 
  13   4   0       76.68       93.59     19.06 o 
  14   4   0     2604.83     2645.79    118.64 o 
  15   4   0       10.78       19.06     15.59 o 
  16   4   0    13438.32    13073.95    519.81 o 
  17   4   0       51.27       64.98     18.20 o 
   0   6   0       68.11       62.39     13.86 o 
   1   6   0      493.82      500.78     19.03 o 
   2   6   0    19328.67    19127.54    431.50 o 
   3   6   0      281.41      303.06     15.50 o 
   4   6   0     8578.27     8636.20    199.56 o 
   5   6   0      299.84      299.34     20.21 o 
   6   6   0    14744.22    14776.53    335.74 o 
   7   6   0      417.51      416.87     15.86 o 
   8   6   0      550.59      581.79     18.53 o 
   9   6   0      469.82      484.99     21.66 o 
  10   6   0    17838.10    17854.38    494.06 o 
  11   6   0      206.05      249.65     29.47 o 
  12   6   0     5236.03     5330.91    153.58 o 
  13   6   0      175.60      185.48     28.60 o 
  14   6   0     5250.11     5220.08    223.72 o 
  15   6   0      121.06      174.19     28.60 o 
   0   8   0    19563.20    20275.16    798.69 o 
   1   8   0      525.77      581.27     45.98 o 
   2   8   0     2319.09     2474.75    116.81 o 
   3   8   0      541.10      586.76     30.04 o 
   4   8   0     6535.55     6625.61    194.36 o 
   5   8   0      316.16      308.84     22.84 o 
   6   8   0     1797.61     1741.53     83.55 o 
   7   8   0      247.11      237.53     26.01 o 
   8   8   0    10234.79    10357.28    225.33 o 
   9   8   0      248.24      242.15     24.71 o 
  10   8   0      240.37      263.52     34.67 o 
  11   8   0      251.21      260.06     24.27 o 
   1   1   1     3969.35     4275.97     94.30 o 
   2   1   1       40.98       32.63      3.05 o 
   3   1   1    16478.39    17657.93    326.75 o 
   4   1   1      236.50      215.24      5.96 o 
   5   1   1    11664.67    12268.16    475.23 o 
   6   1   1      305.50      329.81     19.09 o 
   7   1   1       42.46       45.93      8.67 o 
   8   1   1      202.04      193.17     10.42 o 
   9   1   1     3050.94     3186.08     90.59 o 
  10   1   1      256.17      259.30     18.21 o 
  11   1   1     2210.92     2265.84     94.30 o 
  12   1   1      405.23      451.98     26.03 o 
  13   1   1     4355.34     4417.18    177.35 o 
  14   1   1      311.03      294.83     20.81 o 
  15   1   1      527.38      559.62     30.37 o 
  16   1   1      174.23      181.15     16.47 o 
  17   1   1      322.52      346.82     21.68 o 
  18   1   1      197.55      230.56     15.60 o 
   1   3   1     3853.59     4086.48     81.15 o 
   2   3   1       85.29       88.93      6.66 o 
   3   3   1     3834.81     3694.98     88.02 o 
   4   3   1       71.56       71.79      6.38 o 
   5   3   1     2700.10     2742.67     79.06 o 
   6   3   1       67.99       72.89      5.02 o 
   7   3   1     1096.70     1160.45     29.89 o 
   8   3   1      125.88      139.66      5.79 o 
   9   3   1     2568.87     2528.17    108.44 o 
  10   3   1      244.90      260.99     22.54 o 
  11   3   1      469.28      457.26     30.37 o 
  12   3   1      319.37      280.97     25.15 o 
  13   3   1     2035.71     1982.56     89.76 o 
  14   3   1      196.97      225.37     23.40 o 
  15   3   1      754.36      749.15     43.40 o 
  16   3   1      214.56      212.37     24.27 o 
  17   3   1      296.93      288.71     27.74 o 
  18   3   1      205.36      214.96     24.27 o 
   1   5   1     1931.03     1928.06     41.23 o 
   2   5   1      282.60      266.95     13.00 o 
   3   5   1     7397.65     7419.51    170.81 o 
   4   5   1       80.27       88.67      8.03 o 
   5   5   1     6841.80     6725.38    154.18 o 
   6   5   1      225.24      234.71     12.36 o 
   7   5   1      115.67      119.95      8.38 o 
   8   5   1      119.59      111.50      7.35 o 
   9   5   1     1844.00     1796.77     41.79 o 
  10   5   1      327.74      333.38     16.81 o 
  11   5   1     2284.07     2368.13    108.99 o 
  12   5   1      141.02      144.74     22.53 o 
  13   5   1     3437.67     3476.38    152.97 o 
  14   5   1      132.69      127.40     23.40 o 
  15   5   1      338.35      329.49     33.82 o 
  16   5   1       96.16      103.99     23.40 o 
   1   7   1     1062.77     1011.94     53.88 o 
   2   7   1       69.82       68.79     15.60 o 
   3   7   1      990.33      966.69     37.96 o 
   4   7   1       10.29       18.97      8.10 o 
   5   7   1     1064.60     1080.94     33.86 o 
   6   7   1        5.25       -2.79      9.96 o 
   7   7   1      454.37      449.25     24.79 o 
   8   7   1       45.59       45.23      8.54 o 
   9   7   1     1125.45     1098.48     40.09 o 
  10   7   1      153.92      187.40     53.73 o 
  11   7   1      134.72      130.70     12.92 o 
  12   7   1       95.41       53.73     21.66 o 
  13   7   1      812.31      927.91     60.76 o 
   1   9   1      409.58      398.92     39.89 o 
   2   9   1      119.14      157.72     27.73 o 
   3   9   1     1709.08     1926.97     98.31 o 
   4   9   1       23.25       32.53     13.93 o 
   5   9   1     1611.57     1504.60     77.40 o 
   6   9   1      117.83       84.93     19.93 o 
   7   9   1       41.63       53.72     19.06 o 
   0   0   2    18645.42    19119.16    613.79 o 
   2   0   2    53003.64    53884.93   1367.96 o 
   4   0   2    89697.60    94843.62   3655.56 o 
   6   0   2    24081.79    25422.09    978.15 o 
   8   0   2    13257.08    13725.15    374.44 o 
  10   0   2    20183.29    20616.53    561.79 o 
  12   0   2    21107.09    22292.97    858.95 o 
  14   0   2     4217.00     4215.41    164.86 o 
   0   2   2    72422.09    67854.27   2226.00 o 
   1   2   2       87.60       68.89      4.87 o 
   2   2   2    33197.42    32559.99    748.75 o 
   3   2   2      343.71      338.26     11.97 o 
   4   2   2    16901.64    17703.49    329.63 o 
   5   2   2      192.81      179.09      5.26 o 
   6   2   2    29667.57    29458.13    668.27 o 
   7   2   2       97.33       90.89      5.34 o 
   8   2   2    34082.37    34446.79   1330.55 o 
   9   2   2       55.81       59.79     11.27 o 
  10   2   2     9022.29     9077.30    357.62 o 
  11   2   2       99.62      107.46     14.73 o 
  12   2   2     7356.76     7434.71    296.01 o 
  13   2   2       50.95       49.39     13.00 o 
  14   2   2    10623.93    10916.40    429.95 o 
  15   2   2       21.64       25.13     12.13 o 
  16   2   2     7966.21     7850.91    312.06 o 
  17   2   2       14.01        8.66     11.26 o 
  18   2   2     1414.81     1348.28     61.72 o 
   0   4   2     7342.05     7088.58    203.54 o 
   1   4   2      526.74      515.82     14.54 o 
   2   4   2    24725.07    23803.75    455.15 o 
   3   4   2      334.28      327.85     13.47 o 
   4   4   2    39180.20    37268.89    826.94 o 
   5   4   2      349.43      356.55     16.15 o 
   6   4   2    12640.56    12621.90    282.70 o 
   7   4   2      333.31      338.43     16.53 o 
   8   4   2     5256.17     5272.04    113.60 o 
   9   4   2      177.40      169.04     19.94 o 
  10   4   2    12263.98    12813.23    425.23 o 
  11   4   2      123.80      100.53     18.20 o 
  12   4   2    13478.51    13496.44    534.03 o 
  13   4   2      118.69      121.33     20.80 o 
  14   4   2     2833.79     2887.16    128.30 o 
  15   4   2      128.72      154.26     23.40 o 
  16   4   2     1676.60     1760.69     86.12 o 
  17   4   2       37.51       48.52     18.20 o 
   0   6   2    20559.38    19637.48    783.98 o 
   1   6   2      255.77      259.20     14.34 o 
   2   6   2     9877.24     9688.22    231.16 o 
   3   6   2      672.60      688.83     23.71 o 
   4   6   2     3373.57     3364.41     82.49 o 
   5   6   2      553.67      570.54     21.39 o 
   6   6   2    10256.15    10425.58    238.46 o 
   7   6   2      185.75      198.86     15.38 o 
   8   6   2    14251.17    14310.82    305.60 o 
   9   6   2      189.84      170.66     12.57 o 
  10   6   2     3696.72     3830.79    113.86 o 
  11   6   2      337.21      340.69     17.85 o 
  12   6   2     2395.62     2457.94    116.80 o 
  13   6   2      232.27      239.25     31.21 o 
  14   6   2     5148.51     5245.52    226.27 o 
   0   8   2     1643.46     1577.53     79.18 o 
   1   8   2      475.09      516.01     41.64 o 
   2   8   2     6205.51     6059.38    173.69 o 
   3   8   2      335.95      318.28     26.45 o 
   4   8   2     9791.21     9730.76    283.52 o 
   5   8   2      338.73      340.72     23.70 o 
   7   8   2      385.29      430.12     41.62 o 
   8   8   2     1184.79     1182.32     33.43 o 
   9   8   2      242.22      278.50     22.06 o 
  10   8   2     3995.28     4156.49    195.02 o 
   1   1   3    12020.29    11936.27    197.62 o 
   2   1   3      165.84      163.71      4.69 o 
   3   1   3     4192.38     4525.48     68.02 o 
   4   1   3       39.30       23.71      3.51 o 
   5   1   3     5791.26     6272.21    122.80 o 
   6   1   3      362.46      365.07     10.15 o 
   7   1   3     7188.78     7315.70    164.77 o 
   8   1   3      374.34      380.63     13.36 o 
   9   1   3     5243.00     5377.49    131.66 o 
  10   1   3      186.51      189.86      7.38 o 
  11   1   3      991.10      983.98     46.07 o 
  12   1   3      152.67      167.29     15.60 o 
  13   1   3      758.09      808.40     39.94 o 
  14   1   3      320.57      345.12     22.55 o 
  15   1   3      529.54      551.79     29.50 o 
  16   1   3      364.72      357.27     22.55 o 
  17   1   3     2550.06     2562.33    103.75 o 
   1   3   3    14333.21    14576.68    283.45 o 
   2   3   3       16.50       17.04      3.88 o 
   3   3   3      153.78      170.00     16.54 o 
   4   3   3       43.74       33.44      5.61 o 
   5   3   3     2649.65     2734.42     56.58 o 
   6   3   3      381.06      373.67     11.03 o 
   7   3   3     8324.88     8464.61    165.49 o 
   8   3   3      246.14      250.81      9.46 o 
   9   3   3     6898.32     6987.37    194.61 o 
  10   3   3      103.51      125.66     17.33 o 
  11   3   3      192.86      188.98     21.67 o 
  12   3   3      118.33      107.47     17.33 o 
  13   3   3      361.02      357.30     29.49 o 
  14   3   3      298.12      328.61     28.61 o 
  15   3   3     1344.65     1322.30     66.07 o 
  16   3   3      259.23      267.88     26.87 o 
  17   3   3     3011.63     3095.22    133.51 o 
   1   5   3     2680.76     2670.68     56.85 o 
   2   5   3       65.14       50.19      7.25 o 
   3   5   3     2057.74     1999.54     51.70 o 
   4   5   3       21.69       20.01      6.08 o 
   5   5   3     3245.80     3197.79     79.51 o 
   6   5   3      218.49      211.42     12.25 o 
   7   5   3     2345.47     2396.43     60.19 o 
   8   5   3      119.09      112.61      9.38 o 
   9   5   3     2024.53     1971.92     61.91 o 
  10   5   3       18.62      -10.40     13.86 o 
  11   5   3     1021.76     1038.46     35.26 o 
  12   5   3      117.39      107.46     21.67 o 
  13   5   3      974.89      939.73     56.45 o 
  14   5   3      270.20      294.76     32.94 o 
  15   5   3       87.50       84.05     22.53 o 
   1   7   3     3899.86     3795.24    115.20 o 
   2   7   3      132.82      126.68     14.67 o 
   3   7   3       22.37       26.73     16.03 o 
   4   7   3       22.22       33.77      9.04 o 
   5   7   3      751.64      781.39     27.72 o 
   6   7   3      227.02      221.26     15.17 o 
   7   7   3     3091.84     3126.02     97.37 o 
   8   7   3       70.33       78.79      8.59 o 
   9   7   3     2707.85     2631.67     88.97 o 
  10   7   3       70.41       65.12     14.30 o 
  11   7   3       88.71       88.80     12.14 o 
  12   7   3       75.56       86.65     24.26 o 
   1   9   3      977.31      987.88     42.67 o 
   2   9   3       24.16       20.01     13.43 o 
   3   9   3      461.75      499.64     41.63 o 
   4   9   3        5.55       -4.39     12.69 o 
   5   9   3      924.21      996.33     48.19 o 
   0   0   4     4041.99     3544.19     87.69 o 
   2   0   4    47434.79    47176.64    833.50 o 
   4   0   4     7749.16     8173.54    178.91 o 
   6   0   4    50252.28    49161.98   1898.16 o 
   8   0   4    10317.69    10395.30    404.74 o 
  10   0   4    21676.24    21649.81    836.47 o 
  12   0   4     4422.59     4346.51    172.10 o 
  14   0   4    18477.02    19410.99    748.75 o 
   0   2   4    22254.81    22045.93    603.12 o 
   1   2   4      396.41      395.75     11.47 o 
   2   2   4    15760.40    16039.19    315.82 o 
   3   2   4       29.76       23.75      3.17 o 
   4   2   4   108116.37   110037.28   2007.04 o 
   5   2   4       35.30       31.82      3.70 o 
   6   2   4     4733.53     4789.50     96.05 o 
   7   2   4      251.65      262.11     10.82 o 
   8   2   4     5985.68     6168.11    172.47 o 
   9   2   4       79.62       73.80      6.69 o 
  10   2   4     4793.76     4693.22    132.14 o 
  11   2   4        2.10       12.13     10.40 o 
  12   2   4    27396.87    27655.20   1072.61 o 
  13   2   4       10.60       13.00     11.26 o 
  14   2   4      484.01      421.60     28.63 o 
  15   2   4       78.58       70.19     14.73 o 
  16   2   4     2249.81     2198.98     95.83 o 
  17   2   4       15.78        8.66     11.26 o 
   0   4   4     8254.70     8368.44    229.32 o 
   1   4   4      337.48      337.20     11.80 o 
   2   4   4    23800.99    23201.53    448.39 o 
   3   4   4      157.43      173.48      8.85 o 
   4   4   4     1833.80     1757.00     55.14 o 
   5   4   4      228.03      228.56     11.99 o 
   6   4   4    27807.33    27362.84    613.71 o 
   7   4   4      272.44      270.26     13.81 o 
   8   4   4     9412.33     9333.35    260.81 o 
   9   4   4      253.60      218.49     13.47 o 
  10   4   4    13092.02    13420.32    371.59 o 
  11   4   4       89.89      110.92     19.93 o 
  12   4   4     1759.01     1825.45     87.05 o 
  13   4   4      125.83      113.53     20.80 o 
  14   4   4    13205.52    12923.55    514.62 o 
  15   4   4       97.32      136.05     22.53 o 
  16   4   4     2308.96     2487.95    114.12 o 
   0   6   4    10288.91     9981.52    396.72 o 
   1   6   4      682.96      691.77     23.89 o 
   2   6   4     5210.56     5063.32    124.14 o 
   3   6   4      256.97      247.42     14.74 o 
   4   6   4    28082.91    27678.43    614.64 o 
   5   6   4      234.13      251.05     14.79 o 
   6   6   4     1788.31     1827.57    109.76 o 
   7   6   4      511.91      490.79     70.71 o 
   8   6   4     4428.77     4339.36    128.84 o 
   9   6   4      201.25      201.47     31.21 o 
  10   6   4     1872.80     1865.72     61.11 o 
  11   6   4       51.99       79.71     21.66 o 
  12   6   4    10125.55    10046.71    409.25 o 
  13   6   4       90.11      112.65     25.13 o 
   0   8   4     4324.21     4195.58    183.94 o 
   1   8   4      152.63      157.29     18.07 o 
   2   8   4     6497.23     6412.07    187.11 o 
   3   8   4      424.95      434.07     27.90 o 
   4   8   4       81.42      120.45     26.00 o 
   5   8   4      459.29      449.43     28.28 o 
   6   8   4     8561.58     8483.50    343.16 o 
   7   8   4      149.96      160.38     17.49 o 
   8   8   4     4536.32     4600.97    139.51 o 
   9   8   4      199.75      169.02     31.20 o 
   1   1   5     3104.70     3149.18     45.18 o 
   2   1   5      329.05      320.37      6.88 o 
   3   1   5       54.96       53.21      3.48 o 
   4   1   5       52.79       50.78      3.28 o 
   5   1   5     2428.63     2378.40     41.23 o 
   6   1   5       20.63       18.81      3.96 o 
   7   1   5     1661.71     1640.32     41.56 o 
   8   1   5      190.71      197.07     11.85 o 
   9   1   5     2780.91     2766.48     80.37 o 
  10   1   5      433.19      423.65     17.66 o 
  11   1   5      138.56      130.62      9.58 o 
  12   1   5      202.76      178.88     18.64 o 
  13   1   5      487.83      492.25     18.75 o 
  14   1   5       81.86       59.79     12.13 o 
  15   1   5      347.88      373.73     25.15 o 
  16   1   5      232.00      221.05     19.07 o 
  17   1   5     1119.89     1190.10     52.99 o 
   1   3   5     6388.37     6399.95    129.69 o 
   2   3   5      228.80      236.98     10.89 o 
   3   3   5     1016.12      957.34     23.03 o 
   4   3   5       64.29       63.96      5.13 o 
   5   3   5     3039.20     2977.90     57.40 o 
   6   3   5       97.28      101.27     11.26 o 
   7   3   5     3160.94     3172.09     89.84 o 
   8   3   5      137.17      147.99     11.22 o 
   9   3   5     4341.26     4398.36    125.93 o 
  10   3   5      320.20      322.17     22.11 o 
  11   3   5      186.81      222.10     34.67 o 
  12   3   5      143.62      154.27     20.80 o 
  13   3   5     1002.04      941.63     52.12 o 
  14   3   5      122.01       98.80     18.20 o 
  15   3   5      816.57      868.98     49.48 o 
  16   3   5      131.86      134.33     20.80 o 
   1   5   5      920.96      903.46     27.91 o 
   2   5   5       14.11       17.37      7.55 o 
   3   5   5       84.46       90.75      9.31 o 
   4   5   5       15.92       13.81      7.36 o 
   5   5   5     1145.26     1114.82     32.68 o 
   6   5   5       45.15       47.61      7.76 o 
   7   5   5      383.35      390.99     14.01 o 
   8   5   5       66.15       67.58      7.76 o 
   9   5   5     1016.25      974.11     36.09 o 
  10   5   5       79.55       96.57     15.16 o 
  11   5   5      260.75      275.07     23.41 o 
  12   5   5      147.59      148.20     25.13 o 
  13   5   5      208.98      197.63     29.47 o 
  14   5   5      122.15      120.46     24.27 o 
   1   7   5     2621.26     2656.49     84.49 o 
   2   7   5      131.64      145.84     15.90 o 
   3   7   5      372.46      380.02     24.08 o 
   4   7   5       33.21       31.61     11.22 o 
   5   7   5     1183.05     1123.58     35.97 o 
   6   7   5      204.83      197.55     15.30 o 
   7   7   5     1546.22     1566.02     55.71 o 
   8   7   5       43.75       44.59      7.47 o 
   9   7   5     1989.89     1950.73     66.07 o 
  10   7   5      113.18      128.60     14.56 o 
  11   7   5      187.80      218.42     32.94 o 
   0   0   6     9293.68     9426.59    234.48 o 
   2   0   6    22240.77    22379.27    402.47 o 
   4   0   6    26125.07    26397.02    558.63 o 
   6   0   6    12614.41    13017.50    361.76 o 
   8   0   6     8375.68     8407.52    332.24 o 
  10   0   6    14152.73    14392.91    561.04 o 
  12   0   6    11214.96    11438.82    447.58 o 
  14   0   6     2756.69     2665.68    109.94 o 
  16   0   6     2738.48     2862.30    115.12 o 
   0   2   6    46416.73    46090.84    958.61 o 
   1   2   6      144.18      143.91      6.73 o 
   2   2   6    17886.04    18005.35    292.91 o 
   3   2   6      100.69      107.19      5.70 o 
   4   2   6     7464.84     7518.37    138.38 o 
   5   2   6       50.35       48.45      4.47 o 
   6   2   6    14552.84    14716.61    329.01 o 
   7   2   6       75.63       74.84      8.74 o 
   8   2   6    22719.08    22598.63    620.21 o 
   9   2   6       68.73       90.45      9.58 o 
  10   2   6     4634.28     4469.24    128.18 o 
  11   2   6       42.00       30.92      9.53 o 
  12   2   6     3987.09     3942.58    114.29 o 
  13   2   6        8.67       11.26      5.90 o 
  14   2   6     6179.81     5797.04    235.82 o 
  15   2   6       25.69       13.86     13.00 o 
  16   2   6     6932.07     6675.50    268.61 o 
   0   4   6     4078.16     4200.21    122.66 o 
   1   4   6      433.35      472.62     16.15 o 
   2   4   6    12772.74    12867.55    261.61 o 
   3   4   6       66.36       80.57      8.61 o 
   4   4   6    16797.63    16981.38    382.42 o 
   5   4   6       78.55       78.44      6.71 o 
   6   4   6     7793.61     7692.92    146.76 o 
   7   4   6      333.37      315.39     11.06 o 
   8   4   6     4189.99     4192.05    122.98 o 
   9   4   6      254.26      245.05     16.19 o 
  10   4   6     9265.06     9298.15    261.44 o 
  11   4   6       53.17       56.55     13.00 o 
  12   4   6     8322.14     8663.19    243.49 o 
  13   4   6       47.60       88.38     20.79 o 
  14   4   6     2075.71     2114.97    101.87 o 
  15   4   6      110.40      116.12     22.53 o 
   0   6   6    16133.71    15738.82    627.24 o 
   1   6   6      364.18      332.35     22.38 o 
   2   6   6     6857.44     6677.47    152.70 o 
   3   6   6      303.66      313.76     17.96 o 
   4   6   6     2200.79     2127.14     61.72 o 
   5   6   6      182.59      186.10     14.23 o 
   6   6   6     6198.98     5979.14    141.10 o 
   7   6   6      208.19      218.11     21.94 o 
   8   6   6     9696.05     9579.69    206.80 o 
   9   6   6      220.75      251.85     48.54 o 
  10   6   6     2100.16     2503.17    240.79 o 
  11   6   6      153.38      175.57     15.35 o 
  12   6   6     1472.74     1584.01     86.07 o 
   0   8   6      864.68      853.42     59.04 o 
   1   8   6      443.21      453.81     64.61 o 
   2   8   6     3961.71     3974.32    129.52 o 
   3   8   6       99.67      124.53     18.01 o 
   4   8   6     6465.72     6336.04    210.26 o 
   5   8   6      110.93      120.79     19.93 o 
   6   8   6     2708.40     2729.91    123.81 o 
   1   1   7      684.81      685.57     14.12 o 
   2   1   7      213.67      207.55      7.12 o 
   3   1   7     8564.43     8420.04    142.07 o 
   4   1   7       58.72       68.67      6.58 o 
   5   1   7     4994.84     4922.43     99.13 o 
   6   1   7      129.89      132.40      9.64 o 
   7   1   7     1034.04     1023.27     35.63 o 
   8   1   7       62.98       61.90      9.13 o 
   9   1   7      687.76      698.50     27.27 o 
  10   1   7      252.24      221.42     14.67 o 
  11   1   7     1974.76     1923.01     60.03 o 
  12   1   7      217.23      216.16     14.16 o 
  13   1   7     3895.37     3931.71    114.13 o 
  14   1   7      153.39      181.64     12.70 o 
  15   1   7      265.16      290.67     14.75 o 
  16   1   7       83.71       51.12     13.86 o 
   1   3   7     1804.89     1764.54     41.16 o 
   2   3   7      140.97      146.59      7.78 o 
   3   3   7     5397.45     5407.89    104.30 o 
   4   3   7       41.83       44.87      8.25 o 
   5   3   7     2848.75     2869.63     57.01 o 
   6   3   7      113.39      118.22     11.36 o 
   7   3   7     1562.24     1568.40     51.94 o 
   8   3   7       59.89       43.09      9.13 o 
   9   3   7     1392.47     1377.38     46.55 o 
  10   3   7      216.05      218.39     15.55 o 
  11   3   7     1247.13     1274.37     43.56 o 
  12   3   7      160.94      153.97     12.47 o 
  13   3   7     2648.56     2740.70     82.29 o 
  14   3   7       96.16      101.39     19.93 o 
  15   3   7      474.02      475.29     39.03 o 
   1   5   7       78.89       76.85     10.14 o 
   2   5   7       57.69       52.57     11.71 o 
   3   5   7     4893.42     4917.34    118.33 o 
   4   5   7       29.80       29.84      8.26 o 
   5   5   7     3288.22     3287.78    119.18 o 
   6   5   7       20.59       22.13      7.37 o 
   7   5   7      397.00      395.82     16.89 o 
   8   5   7       44.28       54.63     11.38 o 
   9   5   7      205.17      194.39     17.34 o 
  10   5   7      161.72      155.07     15.07 o 
  11   5   7     1633.79     1673.92     56.96 o 
  12   5   7      110.03      114.39     12.23 o 
   1   7   7      889.15      937.12     41.12 o 
   2   7   7       64.02       65.13     14.05 o 
   3   7   7     2194.74     2191.95     73.88 o 
   4   7   7       10.61       16.44     11.65 o 
   5   7   7     1224.56     1213.11     47.20 o 
   6   7   7       17.40        6.88     14.73 o 
   7   7   7      748.06      709.74     33.96 o 
   8   7   7       29.81       32.27     12.02 o 
   0   0   8    50618.81    49245.85   1230.17 o 
   2   0   8     7619.70     7734.33    223.67 o 
   4   0   8     5153.14     5276.76    149.80 o 
   6   0   8     5916.50     5961.93    241.72 o 
   8   0   8    25215.20    24616.68    957.01 o 
  10   0   8     1049.51     1008.73     51.26 o 
  12   0   8     1525.40     1493.38     69.58 o 
  14   0   8     2516.78     2612.35    111.57 o 
   0   2   8     2696.12     2750.04     97.34 o 
   1   2   8       16.15        8.13      5.27 o 
   2   2   8    14709.39    14613.13    244.53 o 
   3   2   8       80.29       79.59      6.25 o 
   4   2   8     6984.95     7134.90    134.97 o 
   5   2   8       85.37       88.36      9.33 o 
   6   2   8    11363.70    11309.63    316.60 o 
   7   2   8       11.27       13.32      8.66 o 
   8   2   8     3619.76     3561.48    106.43 o 
   9   2   8       24.42       25.93      9.13 o 
  10   2   8    13212.02    12841.26    358.17 o 
  11   2   8       47.17       37.53      9.58 o 
  12   2   8     4232.54     4280.88    125.28 o 
  13   2   8       40.95       32.80      9.13 o 
  14   2   8     4302.53     4558.43    131.72 o 
   0   4   8    28125.64    27332.38    764.13 o 
   1   4   8       71.12       83.64     10.48 o 
   2   4   8     4643.11     4778.72    117.37 o 
   3   4   8      399.00      392.84     19.33 o 
   4   4   8     4628.98     4685.69    112.48 o 
   5   4   8      262.26      256.16     11.33 o 
   6   4   8     3704.92     3600.64     81.76 o 
   7   4   8       26.68       26.35      9.94 o 
   8   4   8    14954.67    14737.21    412.00 o 
   9   4   8       22.61       -3.58      9.13 o 
  10   4   8      720.85      736.92     31.47 o 
  11   4   8      204.28      200.92     25.57 o 
  12   4   8     1621.29     1667.43     57.84 o 
  13   4   8       81.53       99.92     11.36 o 
   0   6   8      510.29      575.15     45.98 o 
   1   6   8      139.96      154.44     17.46 o 
   2   6   8     6795.60     6867.55    193.20 o 
   3   6   8      183.16      194.79     19.30 o 
   4   6   8     4634.61     4799.37    121.21 o 
   5   6   8      213.73      196.24     15.81 o 
   6   6   8     5354.52     5249.26    156.98 o 
   7   6   8      127.44      128.26     16.02 o 
   8   6   8      950.02     1007.23     56.88 o 
   9   6   8      157.49      164.48     22.53 o 
   1   1   9      494.68      504.55     14.10 o 
   2   1   9       85.40       83.34      6.50 o 
   3   1   9     1772.54     1753.41     41.89 o 
   4   1   9       22.54       18.97      7.41 o 
   5   1   9     3008.39     3009.76     92.69 o 
   6   1   9      321.33      317.92     24.28 o 
   7   1   9       91.03       89.22     12.55 o 
   8   1   9       77.41       69.15     11.59 o 
   9   1   9      639.38      638.47     28.49 o 
  10   1   9        2.14        4.27      9.13 o 
  11   1   9      628.03      605.46     27.26 o 
  12   1   9       84.50       99.96     12.55 o 
  13   1   9     1319.83     1282.66     44.81 o 
   1   3   9       98.76      102.64      9.31 o 
   2   3   9       50.60       61.85      9.83 o 
   3   3   9      623.54      610.47     23.51 o 
   4   3   9       13.19        9.13      5.46 o 
   5   3   9     1515.19     1542.76     34.36 o 
   6   3   9      146.28      137.54     14.93 o 
   7   3   9       60.42       47.59     11.21 o 
   8   3   9       61.83       57.94     11.84 o 
   9   3   9      253.24      237.31     18.88 o 
  10   3   9        2.17       11.26      9.76 o 
  11   3   9      187.70      178.23     16.45 o 
  12   3   9       87.86       90.35     17.33 o 
   1   5   9      588.59      595.71     29.75 o 
   2   5   9       42.78       57.30     11.48 o 
   3   5   9     1666.77     1637.54     48.48 o 
   4   5   9       14.01       22.91      9.93 o 
   5   5   9     2480.02     2540.93     68.58 o 
   6   5   9      105.56      104.01      8.64 o 
   7   5   9      147.36      184.13     18.95 o 
   8   5   9       60.72       59.24     13.53 o 
   9   5   9      646.86      613.50     31.48 o 
   1   7   9       43.17       27.44     28.16 o 
   2   7   9        2.72       22.27     14.39 o 
   0   0  10     4774.91     5025.40    210.75 o 
   2   0  10     6700.16     6582.63    187.55 o 
   4   0  10    18005.35    17655.13    695.16 o 
   6   0  10     3141.02     2953.82    130.17 o 
   8   0  10     3825.20     3776.94    161.86 o 
  10   0  10     3376.19     3348.48    145.02 o 
  12   0  10     7472.52     7342.46    298.00 o 
   0   2  10     6622.18     6671.80    194.31 o 
   1   2  10       10.12        5.13      6.81 o 
   2   2  10     7218.27     7458.57    179.67 o 
   3   2  10       69.83       67.52      7.11 o 
   4   2  10     1841.33     1795.04     49.87 o 
   5   2  10       65.78       70.03     13.16 o 
   6   2  10     8184.85     8316.34    239.00 o 
   7   2  10       10.56       17.76     10.41 o 
   8   2  10     6096.42     6158.91    180.36 o 
   9   2  10       14.89       18.73     11.03 o 
  10   2  10     3658.84     3692.61    112.73 o 
  11   2  10       40.91       44.29     12.28 o 
   0   4  10     2931.18     3119.80    153.63 o 
   1   4  10       99.30       87.61     12.44 o 
   2   4  10     4665.97     4696.84    165.06 o 
   3   4  10      149.90      169.98     15.16 o 
   4   4  10    11942.06    12261.56    283.85 o 
   5   4  10      134.40      123.30     12.72 o 
   6   4  10     2210.70     2226.70     75.36 o 
   7   4  10       79.77       62.21     13.74 o 
   8   4  10     2340.77     2280.40     95.40 o 
   9   4  10       22.85       32.80     12.48 o 
   0   6  10     4013.15     3985.64    178.42 o 
   1   6  10       32.01        7.78     13.77 o 
   2   6  10     3722.39     3903.09    126.68 o 
   3   6  10      244.38      319.59     25.66 o 
   1   1  11     2528.90     2497.45     57.97 o 
   2   1  11      139.09      121.38     22.28 o 
   3   1  11      671.39      648.73     26.05 o 
   4   1  11       10.90       11.05     18.63 o 
   5   1  11      375.19      380.62     25.75 o 
   6   1  11      121.40      101.80     15.62 o 
   7   1  11     2345.96     2328.27     77.63 o 
   8   1  11       49.94       43.65     12.82 o 
   9   1  11     1784.65     1771.34     62.13 o 
  10   1  11      146.00      124.11     16.90 o 
   1   3  11     2287.24     2367.11     65.15 o 
   2   3  11       31.64       33.97     10.44 o 
   3   3  11      360.25      353.99     21.02 o 
   4   3  11        8.50       12.61     12.07 o 
   5   3  11       79.24      120.36     25.13 o 
   6   3  11       67.23       76.67     15.17 o 
   7   3  11     2089.01     2157.98     74.38 o 
   8   3  11       47.26       46.07     13.74 o 
   1   5  11     1630.70     1775.78     65.77 o 
   2   5  11       33.60       28.90     14.67 o 
   3   5  11      612.32      637.03     35.95 o 
   0   0  12     3253.17     3435.85    155.46 o 
   2   0  12     4564.72     4838.95    208.52 o 
   4   0  12     1576.06     1564.60     81.75 o 
   6   0  12     5465.05     5271.50    224.69 o 
   0   2  12     2441.19     2351.42    112.43 o 
   1   2  12       65.17       62.03     12.49 o 
   2   2  12     2726.34     2785.85     75.35 o 
   3   2  12        6.31        3.47     11.84 o 
   4   2  12    10624.10    10425.25    299.63 o 
   5   2  12        3.40      -11.32     11.32 o 
   6   2  12     1199.10     1240.88     50.04 o 
   1   1  13      929.41      992.50     36.90 o 
   2   1  13      124.30      155.33     19.91 o 
                                                 
